# Supplementary material for: Should my child be given antibiotics? A systematic review of parental decision making in rural and remote locations
Source: Antimicrob Resist Infect Control. 2024 Sep 19;13:105. doi: 10.1186/s13756-024-01409-1 (PMC11412025; doi:10.1186/s13756-024-01409-1)
Supplement: Supplementary file 4 — Additional file 4: Summary of study characteristics of included studies and all data used for analysis (.xls) [file 13756_2024_1409_MOESM4_ESM.xlsx]

## Sheet: Study characteristics
Author/Year	Country	Study aim	Study setting/Context	Participant information	Study design and methodology	Key Findings	Study limitations
1. Mijovic et al. (2022) [43]	Republic of Srpska	To investigate differences in the knowledge, attitudes and practices of parents in urban and rural areas regarding antibiotic use in children.	Four urban cities (Banja Luka, Derventa, Bijeljina, Istočno Sarajevo) and four rural areas (Foča, Berkovići, Ljubinje and Bileća).	1459 parents of children <6yrs. Most were female parents. Of the respondents, 258 (18%) resided in rural areas. Parents were defined as legal representatives or guardians of children.	Quantitative: A cross-sectional survey was administered to parents attending primary health services or public preschools. A 44-item questionnaire was developed and pre-tested. The questionnaire assessed: parental antibiotic knowledge; antibiotic use, attitudes and behaviour towards the use of antibiotics.	Principal Outcomes: * Differences in knowledge, attitudes and behaviours concerning the use of antibiotics and AMR were identified between parents living in rural and urban locations. Results Relevant to Current Research: * Most rural parents reported to rely on doctors for advice regarding antibiotic treatment for their children. A smaller proportion (17%) also relied on friends, family and othe…	* Some children living in rural locations are likely to not attend preschool. Thus, the children sampled may not represent all the rural population. * Surveys were completed at home and parent responses may have been influenced by other sources. * Findings can't be generalised to the wider population of parents.
2. Mutagonda et al. (2022) [45]	Tanzania	To assess parental knowledge, attitudes and practices concerning antibiotics and to determine factors associated with inappropriate use.	A hospital-based study in 14 regional referral hospitals of Tanzania Mainland.	2802 parents/guardians of children. Most were female parents. The majority of children (88%) were <5yrs, 10% were 5-9yrs and 2% were >10yrs. Of the respondents, 847 (32%) were from a rural area.	Quantitative: A cross-sectional study was conducted with parents presenting to clinics with children using a structured questionnaire that was pilot tested. The questionnaire assessed: knowledge of antibiotics; attitudes about antibiotic use; practices concerning the use of antibiotics; and information sources for antibiotic advice.	Principal Outcomes: * The study identified poor parental knowledge and attitudes about antibiotics and the majority had poor practices regarding the suitable use of antibiotics in children. Results Relevant to Current Research: * Parents living in rural areas had significantly less chance of having good knowledge. * Parents living in rural areas were less likely to have positive attitudes about t…	* The conclusions can't be generalised beyond parents attending regional referral hospitals with their children. * Variations in hospital bed capacity between each site were not accounted for in the data analysis.
3. Paredes et al. (2022) [47]	Peru	To describe parental knowledge, attitudes and practices regarding antibiotic use for their children living in rural communities.	Six primary health facilities based in rural districts: Utcubamba/Yamon; Rioja/Yorongo; Oxapampa/Villa Rica; Huarochiri/Mariatana; Rioja/Nueva Cajamarca; Luya/Lamud.	231 parents (at least 18 yrs. of age) of children <5yrs. Of the parents, 90% were mothers.	Quantitative: A cross-sectional study was conducted with parents attending health centres who completed a self-administered survey. The survey included 35-items and had been validated. The survey assessed: antibiotic use; knowledge; attitudes and practices regarding the use of antibiotics.	Principal Outcomes: * Parents had limited knowledge about antibiotics and gaps in attitudes regarding the suitable use of antibiotics were identified. Results Relevant to Current Research: * Over half (52%) of parents reported they had autonomously used antibiotics with their children. * Factors associated with autonomously using antibiotics were: purchasing non-prescription antibiotics and obtai…	* Respondents who participated may have felt more comfortable completing the survey or may have been of higher educational level. * Parents were enrolled at health centres and these parents may have had better access to health care. This might not be representative of all parents from rural communities in Peru who experience poorer access to health services. * A reduced number of respondents per …
4. Al-Noban & Elnimeiri (2022) [40]	Republic of Yemen	To assess the knowledge, attitude and practices of mothers regarding acute respiratory tract infection (ARI) in urban and rural areas.	The study was conducted in the urban and rural areas in Al Mukalla, Hadhramout Governorate.	581 mothers with at least one child between 0-59 months. Children being cared for by someone else (babysitters, friends) were excluded. Of the mothers, 291 were from rural areas.	Quantitative: A cross-sectional study was conducted using the 'random walk method' to enquire at houses whether mothers met inclusion. The questionnaire was adapted from a multiple indicator cluster survey for children <5yrs and was pre-tested. The questionnaire assessed: knowledge; attitudes; and practices regarding ARI.	Principal Outcomes: * Urban mothers had suitable knowledge and attitudes towards ARI compared to rural mothers, but this did not translate into suitable practice, such as the appropriate use of antibiotics. Results Relevant to Current Research: * 41% of rural mothers reported to use unprescribed antibiotics. * The vast majority (89%) of rural mothers had poor attitudes about the appropriate use o…	* Not specified.
5. Nyeko et al. (2022) [46]	Uganda	To investigate pre-hospital antibiotic use among children with fever attending a tertiary healthcare facility.	St. Mary’s hospital Lacor, Gulu district, Northern Uganda. The site is 330km from the capital city. Access to healthcare is difficult with more than 37% of people travelling >5km to access health facilities.	210 children aged 6-59 months were included. Of the caregivers, 85% were the mother, 8% were the fathers and 7% were other relatives. Of the respondents, 131 (62%) lived in a rural area.	Quantitative: A cross-sectional study was conducted with caregivers attending the paediatric department with a febrile child. Caregivers completed a pre-tested and semi-structured questionnaire. The questionnaire assessed: medications taken prior to hospital attendance, medication sources, reasons for medication use and symptoms of the child.	Principal Outcomes: * Inappropriate antibiotic use was common with 40% of children taking antibiotics before attending hospital. Over half of caregivers used these antibiotics without advice from a doctor. Results Relevant to Current Research: * Antibiotic use prior to hospital attendance was 3.7 times more likely for children living in rural areas. * Caregivers from rural areas had a higher like…	* Potential recall and information bias. * Although the hospital is one of the largest in the region, a single-centre study site might have affected the external validity of the findings.
6. Emgard et al. (2022) [52]	Tanzania	To describe the experiences and mother's understanding of antibiotic use for their children.	Moshi urban and Moshi rural districts, Kilimanjaro region, Northern Tanzania.	54 mothers of children <5yrs old. Two focus groups were based in a rural area and consisted of 13 mothers.	Qualitative: Mothers visiting health facilities with their children were invited to participate in a focus group interview, using convenience sampling. Male caregivers were included, but all participants were mothers. An interview guide was used to facilitate discussion. The phenomenographic approach was performed to analyse data.	Principal Outcomes: * Mothers perceived antibiotics as universal therapy used for common illnesses with limited side effects. Attending a health facility was impacted by cost, extended waiting periods and limited financial aid from husbands. Pharmacies were cost effective and convenient to obtain antibiotics used previously. Results Relevant to Current Research: * Rural mothers reported to treat …	* Older mothers with multiple children exhibited more confidence speaking in focus groups than younger mothers. * Most focus groups were conducted in an urban or semi-urban location.
7. Uneke et al. (2021) [49]	Nigeria	To assess how patent and proprietary medicine vendors (PPMVs)* impact access to medications in a sample of nursing mothers and young people in rural communities.	Ebonyi State, south-eastern Nigeria. Most areas are rural with approximately 75% of people residing in rural communities predominated by farming and trade. The rural study areas were: Ohaozara; Ikwo; and Izzi.	159 nursing mothers. Most mothers were nursing babies between the age of 1 to 5 months (57%), followed by 6 to 12 month (31%), 13 to 18 months (9%) and babies over 19 months (3%).	Quantitative: A cross-sectional descriptive study. A structured questionnaire using a 5-point Likert scale was developed, pre-tested and validated. Nursing mothers visiting immunization clinics at the study sites were recruited. The questionnaire assessed: mother's perceptions of PPMV services and medication access; where medicine was obtained; the type of medicine used; information sources for i…	Principal Outcomes: * PPMVs operate as informal healthcare providers and were visited first for treatment due to their accessibility and affordability in low resource, rural areas. Results Relevant to Current Research: * Mother's frequently treated their children's cough/colds with antibiotics without consultation with a healthcare worker. Mother's self-rated efficacy of antibiotics was very high…	* The cross-sectional design does not provide context of the study setting. * Self-reporting may be unreliable.
8. Miyazaki et al. (2020) [44]	Cambodia	To assess rural caregiver health seeking behaviour and the use of antibiotics with their young children.	Twelve small villages in Stueng Trang district, Kampong Cham province. The area is approximately 60km from the provincial capital. Farming is prevalent in the area and transportation is limited.	149 infants (<12 months) were enrolled and had complete data for analysis. 47 children (aged 3-9 months) were in the follow-up study. The number of caregivers and their characteristics were not reported.	Quantitative: A cross-sectional study was completed using a structured questionnaire, which was pilot tested and administered to caregivers at home visits. The questionnaire assessed: frequency of reported illness, common symptoms (fever, diarrhea, cough) and associated health-seeking behaviour, treatment and antibiotic use. In a subset of children, a 3-month longitudinal surveillance with fortni…	Principal Outcomes: * High antibiotic use amongst infants was found. Most antibiotic use occurred outside of accessing the formal health system. Results Relevant to Current Research: * Antibiotic use was most frequently associated with fever, followed by cough. * Most antibiotics were obtained by caregivers outside of the health system by visiting the residence of a nurse/midwife living in the vi…	* No objective measure was used to assess illness severity and symptoms to verify if antibiotic use was appropriate. * Reliance on caregivers to report medication use, due to informal packaging of drugs in some instances preventing observation of medicines. * Data on the number and dosage of antibiotics administered was not obtained preventing calculation of the days the child was exposed to anti…
9. Amgarth-Duff et al. (2019) [20]	Australia	To explore the attitudes and behaviours of Aboriginal parent/carers, health practitioners and service providers towards skin infections in indigenous communities.	Four remote Aboriginal communities and a regional town in Pilbara region, Western Australia. The populations varied from 70 people (smallest community) to 350 (largest community) and 5500 people in the closest regional town. The distance is 150–700km from the communities to the regional town.	16 Aboriginal parent/carers of young children (specific age of children not specified). Mothers, aunties and uncles of children were interviewed in the largest community.	Qualitative: Eight semi-structured face to-face interviews and three focus groups were conducted with parents/carers using a culturally suitable yarning method. An inductive approach was used to analyse data.	Principal Outcomes: * The research provided insights into knowledge gaps about skin infections and how treatment decisions were determined for children living in remote Aboriginal communities. The themes identified highlight the importance of culturally appropriate health education, enhanced treatment guidelines and potential use of bush medicines. Results Relevant to Current Research: * The pain…	* The researchers were not Aboriginal and the analysis of data was conducted from their perspective. * Parents/carers from one community were interviewed. * Due to high mobility of families between communities, the results reflect carers present at the time of the research. * Participants often referred to skin infections generally, as 'sores' making it difficult to know which infection they were…
10. Lucas et al. (2019) [54]	Bangladesh	To explore how antibiotics are accessed by households to treat themselves and their domestic animals. The aim was to interview both caretakers and household decision makers.	One urban area (within Gazipur District) and one rural area (within Mirzapur District).	A total of 48 households were interviewed. Of these, 12 female caregivers and 12 household decision makers (a mix of males and females) were interviewed from rural households. Households with children <5yrs were targeted along with other sub-groups.	Qualitative: Semi-structured in-depth interviews were conducted by approaching households. Households were purposively selected that met eligibility: household income criteria, children <5yrs and/or older adults. An interview guide was developed and piloted tested. Framework analysis was used to analyse data.	Principal Outcomes: * Unregulated drug stores provide a critical route to medicines that are typically prescribed by qualified physicians. The cost, distance and wait time to consult a qualified health professionals made this avenue inaccessible. No clear distinctions between urban and rural areas were found. Results Relevant to Current Research: * Female caregivers deferred health and medication…	* The sample was relatively small and due to the qualitative nature, is not designed to be generalisable.
11. Alkaff et al. (2019) [39]	Indonesia	To assess the proportion of antibiotic use for childhood illnesses and the factors associated with antibiotic use in a rural community.	Three villages in Rangkasbitung district, Banten Province, in the western part of Java Island. The population of the district is 122 646.	334 children <5yrs. A total of 302 female caregivers responsible for administering medication to children participated. Caregivers were usually the child's mother (94%), followed by the grandmother (3%) and others (2%).	Quantitative: A cross-sectional study was conducted with caregivers using a standardised questionnaire. Survey interviews were conducted face to face at households. The survey assessed: common clinical illnesses within the previous 30 days; and antibiotic use.	Principal Outcomes: * There was a high prevalence of antibiotic use amongst children (49%). Most antibiotics were obtained after visiting a health professional. Results Relevant to Current Research: * Caregivers attended health facilities typically when their child had a fever, diarrhea or respiratory symptoms. * Children <1yr old had the highest rate of antibiotic use, as well as children with a…	* Potential recall bias. * In some instances antibiotic use could not be validated, or the type could not be verified. * Acute respiratory infection was not classified into different categories of severity. Therefore, it was not determined how many children required antibiotics.
12. Cheng et al. (2019) [41]	China	To describe the practices of rural caregivers managing childhood respiratory infections, including antibiotic use and associated factors.	Twelve rural villages in Anhui, middle China.	925 adult caregivers of children <15yrs. Caregivers had to have registered rural residency and be the primary caregiver. Of the caregivers, 54% were grandparents, 45% were the parent, 1% were others. Of the children, 3% were <1yr, 49% were 1-6yrs, 36% were 7-12yrs and 12% were 13-15yrs.	Quantitative: A retrospective cross-sectional study using a structured questionnaire administered to caregivers face-to-face in their homes. The questionnaire assessed: knowledge and behaviours regarding antibiotic use, their child's recent respiratory symptoms and management strategies.	Principal Outcomes: * The study identified high rates of consulting and antibiotic prescribing for childhood respiratory illness. Caregivers also used antibiotics autonomously to treat their children's illnesses. Results Relevant to Current Research: * Autonomous antibiotic use was more likely if caregivers thought antibiotics treat viruses and if antibiotics were stored at home. Very low knowled…	* Self-reporting may lead to recall bias. * Care needs to be taken with generalising findings to other areas of China.
13. King et al. (2018) [53]	Malawi	To explore the experiences and perspectives of caregivers and health providers regarding the drivers of oral antibiotic adherence in children in a rural context.	Mchinji district, central Malawi. The area has a population of 500 000 and 80% live in rural areas. Four village clinics with high and low adherence were selected. This was based on a previous cohort study in the area where the population sampled were all rural.	24 mothers (or primary caregivers) of children <5yrs.	Qualitative: Four focus group interviews were conducted with mothers/caregivers within communities who were purposively selected. Interviews were also conducted with community healthcare workers. A topic guide was used to facilitate groups and framework analysis was used to analyse data.	Principal Outcomes: * Caregivers and health workers had accurate knowledge of pneumonia and reported to understand the importance of adherence to oral antibiotics when treating pneumonia. Conversely, a number of barriers influenced non-adherence to the child’s antibiotic regime. Results Relevant to Current Research: * Reasons for non-adherence to antibiotics reported by caregivers included: confu…	* Social desirability bias. * Data collection was based on a priori rather than saturation of information.
14. Ahmed et al. (2018) [37]	Bangladesh	To describe contributors to the overuse of antimicrobials for children with diarrheal illness by examining use in the healthcare system and at home in rural Bangladesh.	Kumudini Women’s Medical College and Hospital. The site is situated in a rural community in Mirzapur subdistrict (40 miles from Dhaka).	3570 children <5yrs. Of these, 83% were <24 months and 17% were in the age range of 25-59 months. Consent was obtained from parents/guardians and mothers participated. The number of caregivers and their characteristics were not provided.	Quantitative: A cross-sectional study conducted with parents/guardians. Mothers presenting to hospital with their children with diarrhea completed a structured questionnaire, which assessed: Use of antimicrobials prior to and during hospitalization; nutritional status and clinical characteristics. Anthropometric measurements were recorded and the child was examined by a physician. Stool specimens…	Principal Outcomes: * The study identified a prevalence of antimicrobial misuse at home and during hospitalisation. Prescriptions were not in accordance with WHO guidelines for diarrhea management. Results Relevant to Current Research: * The majority of antimicrobials used at home were purchased without seeing a physician. Factors associated with home use of antimicrobials included: residing >5mi…	* Data wasn't gathered on the number of children who received antimicrobials appropriately when hospitalised. * Self-reporting rather than observation. * The survey method used to collect data is a limitation in medical research.
15. Akinlade et al. (2015) [38]	Nigeria	To assess the knowledge of mothers regarding the dangers of self-treating children with antibiotics in a rural community.	Koko village, Olodo-Bank in Egbeda, south-west, Nigeria. The population is about 2000. The community has limited social amenities and the closest primary health facility is 10km. Most of the population depend on patent medicine vendors for pharmaceuticals.	513 mothers of children <5yrs. Of the children, 5% were 0-11 months, 52% were 12-23 months and 42% were >24 months.	Quantitative: A cross-sectional study was conducted with all mothers with children <5yrs from every household. House to house interviews were conducted using a pre-tested semi-structured questionnaire. The questionnaire assessed: knowledge of antibiotic self-medication hazards; knowledge of antibiotic resistance.	Principal Outcomes: * A high rate of mothers autonomously used antibiotics with their children (97%). Mothers lacked knowledge of the risks. Results Relevant to Current Research: * Most mothers had insufficient knowledge of the dangers and side effects of autonomous antibiotic use. * Young mothers had the highest rate of autonomous use. * Knowledge of risks and education were significantly associ…	* Potential for social desirability bias. * Potential recall bias.
16. Ding et al. (2015) [42]	China	To describe the knowledge, attitudes and practices of caregivers living in a rural province towards antibiotic use in children.	YG county in Shandong Province, which is mostly a rural county in eastern China. One township was selected and then 12 villages were chosen at random.	727 caregivers responsible for the primary, day-to-day care of children between 0-7yrs. Caregivers mostly consisted of mothers (44%) and grandmothers (44%). Of the children, 40% were <3yrs and 60% were >3yrs.	Quantitative: A cross-sectional study was conducted with caregivers who completed a face-to face survey at the village clinic. The questionnaire consisted of 45-items, and assessed: knowledge of antibiotics; attitudes; and antibiotic practices. The questionnaire underwent pilot-testing.	Principal Outcomes: * Gaps in the knowledge, attitudes and behaviours of caregivers in their use of antibiotics for their children were identified. Results Relevant to Current Research: * Caregiver always or usually expected antibiotics for child fever (46%) and dry cough (42%). Caregivers of a child >3yrs significantly over-expected antibiotics. * Low awareness that inappropriate behaviours with…	* Villages were selected from the largest 40% in the township to include adequate participant numbers. * A convenience sample was used in the final phase of participant selection. * People other than the primary caregiver may also have input into decisions for an ill child. * Self-reported practices were examined rather than observed.
17. Yu et al. (2014) [51]	China	To describe the perceptions of parents regarding the use of antibiotics for their children and investigate factors associated with self-treating children with antibiotics.	Two rural counties, in Jiangxi Province, central China. Caregivers included those from central towns and villages.	854 primary caregivers. Of the caregivers, 3% were grandparents and 97% were the parents. The study did not specify a child inclusion age. The vast majority of children were aged between 0-6yrs (805 children), 22 children were age (7-12yrs) and 2 children were age (13-15yrs). The remaining children had missing age values.	Quantitative: A cross-sectional study was conducted with caregivers attending two vaccinations clinics. A 55-item structured questionnaire assessed: knowledge and attitudes; participant experiences interacting with physicians; and unprescribed antibiotic use. Pilot testing was conducted and the questionnaire was developed using relevant guidelines on antimicrobial agents.	Principal Outcomes: * The study identified limited caregiver knowledge regarding the use of antibiotics. A high rate of caregivers autonomously using antibiotics with their children was found. Results Relevant to Current Research: * 62% of caregivers reported to have autonomously used antibiotics with their children. Factors associated with this practice were: residing in a rural village; having …	* Autonomous antibiotic use may be underestimated, as 29% of caregivers were 'new parents' who likely have limited experienced with childhood illnesses. * Potential recall bias. * Generalisability is limited as the study was conducted in only two counties.
18. Hoa et al. (2011) [32]	Vietnam	To assess caregiver knowledge and actual use of antibiotics in children to identify factors associated with antibiotic therapy for mild respiratory infection.	Bavi District, Hanoi, a rural district in northern Vietnam. The area covers 410km2.	828 caregivers of children 6–60 months of age and for 28 days, 823 children were followed. The main caregiver of each household was selected. Of the caregivers, 83% were mothers, 8% were grandparents, 6% were fathers and 3% were other relatives.	Prospective: Caregivers were interviewed using a structured questionnaire, which assessed: knowledge and perceptions of antibiotics; and practices with drugs and health seeking behaviour. Subsequently, children were followed for 28 days to collect information regarding symptoms, healthcare, drug use and who provided advice to the caregiver. Interviews were conducted weekly with caregivers at home.	Principal Outcomes: * Most children received antibiotics for the common cold. The unnecessary antibiotic use was predominantly advised by health professionals at health services (82%). Results Relevant to Current Research: * Caregivers mostly believed antibiotics were unnecessary for mild respiratory illness, without fever. If the child had a fever, 45% of caregivers reported to use antibiotics. …	* Data was collected without clinical examination of the child. * Caregiver expectations to receive antibiotics when attending health services was not investigated, and may have influenced prescribing behaviour.
19. Le et al. (2011) [35]	Vietnam	To explore parent knowledge, attitudes and behaviours towards the use of medicines to treat respiratory illness or diarrhea in children, including self-treatment practices.	FilaBavi, in Bavi district, Hatay province. The area is situated 60km from Hanoi. The district is rural and agriculture is predominant. The population of the area is approximately 235 000.	28 mothers of children <5yrs. The average age of mothers was 27yrs.	Qualitative: In-depth interviews with drug sellers and health-care providers and four focus group discussions with mothers were conducted. A convenience sample of mothers were selected from groups of parents in four communes. A semi-structured interview guide facilitated discussions on attitudes and behaviours towards medication use and self-treatment. Text analysis was used to analyse data.	Principal Outcomes: * Mothers used various medicines, including antibiotics often on the advice of drug sellers and had limited understanding of their efficacy, side effects and resistance. Autonomous use was influenced by: illness perceptions; waiting periods; convenience; interactions with medical staff; limited drug supply at health facilities; and unregulated control in drug stores. Results R…	* The qualitative approach means the findings may not be representative of the larger community. * Limited number of participants due to the qualitative design.
20. Hoan et al. (2009) [33]	Vietnam	To describe the drug use patterns for respiratory and diarrheal illness among children and to analyse factors associated with drug use.	FilaBavi, in Bavi District. The area is situated 60km from Hanoi. The district is rural and most of the population depend on agricultural production.	1836 mothers/caretakers of children <5yrs. Most caretakers had completed secondary school and were farmers. A total of 4087 children were included.	Quantitative: A cross-sectional study was conducted with mothers/caretakers who completed household surveys which assessed: childhood illness in the past 2 weeks; subsequent symptoms; health service utilisation; and drug use. If drugs were used, the interviewer asked to observe the packaging to verify the type.	Principal Outcomes: * Antibiotics and analgesics were frequently used to treat respiratory and diarrheal illness. A significant problem with drug misuse and dispensing medicines without a prescription was noted. Medicines were not used in accordance with treatment guidelines. Results Relevant to Current Research: * Antibiotics were used by caretakers frequently to treat children with cough and di…	* Self-reported symptoms and drug use.
21. Hoa et al. (2007) [31]	Vietnam	To explore caregiver health-seeking behaviour and perceptions of drug use, notably, antibiotic use for childhood illness in rural and urban locations.	Two regions of Vietnam: Hanoi city (urban) and Hatay province (rural).	49 caregivers with experience caring for preschool age children. Rural caregivers included 8 mothers, 8 fathers and 8 grandmothers (N=24).	Qualitative: A total of 6 focus groups discussions were conducted with caregivers who were purposively sampled. Three focus groups were with rural caregivers. Data was analysed using qualitative content analysis. An interview theme guideline was used to facilitate discussion about caring for an unwell child, health seeking behaviour and drug use.	Principal Outcomes: * Differences in health service utilisation and drug use for childhood illness were identified between caregivers living in urban and rural areas. Results Relevant to Current Research: * Rural caregivers experienced the use of antibiotics as mandatory practice. Caregivers expressed concerns about the adverse effects of antibiotics and described doctors over-prescribing antibio…	* Differences between gender and occupational groups were not explored. * Results cannot be generalised due to the qualitative research design. * The inclusion of well-educated mothers may limit transferring findings to broader contexts.
22. Okumura et al. (2002) [36]	Vietnam	To examine autonomous medication use and to characterise factors associated with antibiotic use and other medicines used through the practice of self-medication.	Four provinces: Nghe An, Thanh Hoa, Dong Thap and Can Tho. One district per province and three communes were then randomly chosen. The study was conducted in 12 rural communities.	505 mothers with at least one child <5yrs. A total of 610 children were included.	Quantitative: A cross-sectional study was conducted with mothers who completed a face to face, semi-structured household survey in their homes. The questionnaire assessed: drugs stored at home for future use; attitudes about antibiotic use and care practices for childhood diarrhoea. If the child had been ill in the previous 2 weeks, questions were asked about symptoms and treatment practices.	Principal Outcomes: * Inaccurate beliefs and unfavourable attitudes about medication use were common. Results Relevant to Current Research: * 96 different types of antibiotics were retained at 76 households, which were mostly stored by mothers to treat cough and diarrhoea. Most antibiotics were unprescribed. * Higher education of the mother, storing medicines, and self-medication, contributed to …	* Not specified.
23. Salako et al. (2001) [48]	Nigeria	To gain an understanding of health-seeking and treatment practices for childhood illnesses in three rural communities, and to examine factors influencing treatment choices.	Three rural villages: Idere; Ukehe; and Mbaugwu. Access to healthcare is limited, and each village has a population of about 10 000. Distance to health services may be up to 20km.	3117 caregivers of children aged 6-72 months. Of these, 69% were mothers, 21% were fathers, 6% were grandmothers and 5% were other relatives.	Quantitative: Surveys were pre-tested and every household was visited in the villages. All caregivers with children that met inclusion and who had experienced an illness 2 weeks prior, were surveyed. Surveys assessed: the nature of illness and the actions of the caregiver.	Principal Outcomes: * Caregivers mostly sought treatment for their children from patent medicine vendors or chemists, where decision-making about treatment is commonly negotiable. Most caregivers were satisfied with their approach and did not seek additional care. This was considered a cost-effective approach to manage illness. Results Relevant to Current Research: * Antibiotic use was most commo…	* Unable to determine a diagnosis of the illnesses and if caregiver actions were suitable.
24. Larsson et al. (2000) [34]	Vietnam	To investigate antibiotic use in children and their antibiotic susceptibility of respiratory tract pathogens.	Bavi district, Hatay province. The study site is 60km from Hanoi and is a rural area. Agricultural production is predominant. Households in five villages were selected.	166 carers of children 1-5yrs of age. Of these, 78% were mothers, 11% were fathers and 11% were grandparents or other relatives.	Quantitative: Nasal and throat specimens were collected from children and carers completed an Antibiotic Consumption Survey while samples were collected. A standardised questionnaire was drafted, tested and revised in collaboration with health systems. The questionnaire assessed: the type of antibiotic used; duration of treatment; where it was obtained; and treatment information recalled by carer…	Principal Outcomes: * Children were commonly treated with antibiotics by carers and most antibiotics were used without visiting a physician. High rates of bacterial resistance and multi-drug resistant strains were identified. Results Relevant to Current Research: * 91% of children with at least one respiratory symptom, were given antibiotics by their carers. The most common symptoms reported were…	* Not specified.
25. Van der Stuyft et al. (1996) [50]	Guatemala	To examine mother's health seeking behaviour for their children with common illnesses.	Two communities in rural Sacatepequez. Both communities were situated nearby. The first community had a population of 8000 and the second community 13 000.	324 mothers of children <5yrs. The median age of mothers was 31yrs and 30yrs in each community.	Quantitative: A health-service utilisation survey was conducted with mothers which assessed: if and where mothers had sought help the last time their child had diarrhoea, fever, cough, or worms in the last 12 months. The type of treatment and actions taken were also investigated.	Principal Outcomes: * Mothers used home therapy in 63-83% of reported childhood illness episodes. Health service utilisation was low, despite being accessible. Use of modern pharmaceuticals was considered best. Results Relevant to Current Research: * Most mothers self-treated their child's diarrhoea illness with antibiotics (63%), notably tetracyclines. * Tetracyclines were available in most groc…	* Not specified.
* Patent and proprietary medicine vendors (PPMVs) are individuals without professional training in pharmacy who operate as informal healthcare providers and are permitted to sell orthodox pharmaceuticals.
Note: Bold text in the table has been used to highlight headings and the corresponding citation number of each study in the review.
